# Supplementary material for: Platelet proteomic signatures of amyloid β-positive mild cognitive impairment and Alzheimer’s disease
Source: Mol Brain. 2026 Mar 28;19:33. doi: 10.1186/s13041-026-01294-2 (PMC13151324; doi:10.1186/s13041-026-01294-2)
Supplement: Supplementary file 6 — Supplementary Material 6 Effect size (Cohen’s d) and post hoc statistical power analysis for selected Aβ-associated candidate proteins comparing Aβ-positive (MCI-A(+) + AD) and Aβ-negative (SMI + MCI-A(−)) participants [file 13041_2026_1294_MOESM6_ESM.xlsx]

## Sheet: Sheet1
Protein	Cohen’s d (Aβ(+) vs Aβ(–))	p-value (two-tailed Welch’s t-test)	Achieved power (α=0.05)
mTOR	1.364	0.0112	0.775
VPS53	1.527	0.00886	0.86
ATP6V0C	1.701	0.00307	0.923
AP4B1	1.311	0.0166	0.743
SOD1	−1.243	0.018	0.697
OTUD6B	−1.547	0.00472	0.869
Note: Positive Cohen’s d values indicate higher protein expression in the Aβ(+) group, while negative values indicate lower expression.
